# Supplementary material for: Comparative Study of the Effect of Doping ZnTiO3 with Rare Earths (La and Ce) on the Adsorption and Photodegradation of Cyanide in Aqueous Systems
Source: Int J Mol Sci. 2023 Feb 14;24(4):3780. doi: 10.3390/ijms24043780 (PMC9960395; doi:10.3390/ijms24043780)
Supplement: Supplementary file 1 [file ijms-24-03780-s001.zip]

Archive with 1 entries (1 files):
- ijms-2193266-supplementary.pdf
